# Supplementary material for: The Ginsenoside Compound K Suppresses Stem-Cell-like Properties and Colorectal Cancer Metastasis by Targeting Hypoxia-Driven Nur77-Akt Feed-Forward Signaling
Source: Cancers (Basel). 2022 Dec 20;15(1):24. doi: 10.3390/cancers15010024 (PMC9817892; doi:10.3390/cancers15010024)
Supplement: Supplementary file 1 [file cancers-15-00024-s001.zip]

Archive with 1 entries (1 files):
- cancers-2028167-supplementary.pdf
